# Supplementary material for: The Nse5/6-like SIMC1-SLF2 complex localizes SMC5/6 to viral replication centers
Source: eLife. 2022 Nov 14;11:e79676. doi: 10.7554/eLife.79676 (PMC9708086; doi:10.7554/eLife.79676)
Supplement: Figure 2—figure supplement 2—source data 1. [file elife-79676-fig2-figsupp2-data1.zip]

Archive with 5 entries (4 files):
- Figure 2-figure supplement 2-source data 1/
- Figure 2-figure supplement 2-source data 1/Figure 2-figure supplement 2-blot 1.tif
- Figure 2-figure supplement 2-source data 1/Figure 2-figure supplement 2-blot 2.tif
- Figure 2-figure supplement 2-source data 1/Figure 2-figure supplement 2-blot 3.tif
- Figure 2-figure supplement 2-source data 1/Figure 2-figure supplement 2-labeled blots.tif
