# Supplementary material for: The Nse5/6-like SIMC1-SLF2 complex localizes SMC5/6 to viral replication centers
Source: eLife. 2022 Nov 14;11:e79676. doi: 10.7554/eLife.79676 (PMC9708086; doi:10.7554/eLife.79676)
Supplement: Figure 3—source data 1. [file elife-79676-fig3-data1.zip]

Archive with 5 entries (4 files):
- Figure 3 - source data 1/
- Figure 3 - source data 1/Figure 3d-blot 1.tif
- Figure 3 - source data 1/Figure 3d-blot 2.tif
- Figure 3 - source data 1/Figure 3d-blot 3.tif
- Figure 3 - source data 1/Figure 3d-labeled blots.tif
