# Supplementary material for: The Nse5/6-like SIMC1-SLF2 complex localizes SMC5/6 to viral replication centers
Source: eLife. 2022 Nov 14;11:e79676. doi: 10.7554/eLife.79676 (PMC9708086; doi:10.7554/eLife.79676)
Supplement: Figure 4—figure supplement 1—source data 2. [file elife-79676-fig4-figsupp1-data2.zip]

Archive with 4 entries (3 files):
- Figure 4-figure supplement 1-source data 2/
- Figure 4-figure supplement 1-source data 2/Figure 4-figure supplement 1c-blot 1.tif
- Figure 4-figure supplement 1-source data 2/Figure 4-figure supplement 1c-blot 2.tif
- Figure 4-figure supplement 1-source data 2/Figure 4-figure supplement 1c-labeled blots.tif
