# Supplementary material for: The Nse5/6-like SIMC1-SLF2 complex localizes SMC5/6 to viral replication centers
Source: eLife. 2022 Nov 14;11:e79676. doi: 10.7554/eLife.79676 (PMC9708086; doi:10.7554/eLife.79676)
Supplement: Figure 5—figure supplement 14—source data 2. [file elife-79676-fig5-figsupp14-data2.zip]

Archive with 6 entries (5 files):
- Figure 5 - figure supplement 14 - source data 2/
- Figure 5 - figure supplement 14 - source data 2/Figure 5-figure supplement 14-blot1-source data 2.tif
- Figure 5 - figure supplement 14 - source data 2/Figure 5-figure supplement 14-blot2-source data 2.tif
- Figure 5 - figure supplement 14 - source data 2/Figure 5-figure supplement 14-blot3-source data 2.tif
- Figure 5 - figure supplement 14 - source data 2/Figure 5-figure supplement 14-blot4-source data 2.tif
- Figure 5 - figure supplement 14 - source data 2/Figure 5-figure supplement 14-labeled blots-source data 2.tif
