# Supplementary material for: The Nse5/6-like SIMC1-SLF2 complex localizes SMC5/6 to viral replication centers
Source: eLife. 2022 Nov 14;11:e79676. doi: 10.7554/eLife.79676 (PMC9708086; doi:10.7554/eLife.79676)
Supplement: Figure 6—source data 1. [file elife-79676-fig6-data1.zip]

Archive with 8 entries (7 files):
- Figure 6 - source data 1/
- Figure 6 - source data 1/Figure 6b-labeled blots.tif
- Figure 6 - source data 1/Figure 6b-blot 1.tif
- Figure 6 - source data 1/Figure 6b-blot 3.tif
- Figure 6 - source data 1/Figure 6b-blot 2.tif
- Figure 6 - source data 1/Figure 6b-blot 6.tif
- Figure 6 - source data 1/Figure 6b-blot 5.tif
- Figure 6 - source data 1/Figure 6b-blot 4.tif
