# Supplementary material for: The Nse5/6-like SIMC1-SLF2 complex localizes SMC5/6 to viral replication centers
Source: eLife. 2022 Nov 14;11:e79676. doi: 10.7554/eLife.79676 (PMC9708086; doi:10.7554/eLife.79676)
Supplement: Figure 7—source data 2. [file elife-79676-fig7-data2.zip]

Archive with 8 entries (7 files):
- Figure 7 - source data 2/
- Figure 7 - source data 2/Figure 7e-blot 1.tif
- Figure 7 - source data 2/Figure 7e-blot 2.tif
- Figure 7 - source data 2/Figure 7e-blot 3.tif
- Figure 7 - source data 2/Figure 7e-blot 4.tif
- Figure 7 - source data 2/Figure 7e-blot 5.tif
- Figure 7 - source data 2/Figure 7e-blot 6.tif
- Figure 7 - source data 2/Figure 7e-labeled blots.tif
