# Supplementary material for: The Nse5/6-like SIMC1-SLF2 complex localizes SMC5/6 to viral replication centers
Source: eLife. 2022 Nov 14;11:e79676. doi: 10.7554/eLife.79676 (PMC9708086; doi:10.7554/eLife.79676)
Supplement: Figure 7—figure supplement 8—source data 2. [file elife-79676-fig7-figsupp8-data2.zip]

Archive with 6 entries (5 files):
- Figure 7 - figure supplement 8 - source data 2/
- Figure 7 - figure supplement 8 - source data 2/Figure 7-figure supplement 8-blot1-source data 2.tif
- Figure 7 - figure supplement 8 - source data 2/Figure 7-figure supplement 8-blot2-source data 2.tif
- Figure 7 - figure supplement 8 - source data 2/Figure 7-figure supplement 8-blot3-source data 2.tif
- Figure 7 - figure supplement 8 - source data 2/Figure 7-figure supplement 8-blot4-source data 2.tif
- Figure 7 - figure supplement 8 - source data 2/figure 7-figure supplement 8-labeled blots-source data 2.tif
